# Supplementary material for: Factors Influencing Antimicrobial Choice and Duration During the Last Month of Life in Hospitalized Patients
Source: Open Forum Infect Dis. 2025 Nov 3;12(11):ofaf670. doi: 10.1093/ofid/ofaf670 (PMC12626221; doi:10.1093/ofid/ofaf670)
Supplement: ofaf670_Supplementary_Data [file ofaf670_supplementary_data.zip]

Archive with 2 entries (2 files):
- Supplemental table 2.docx
- Supplemental_Table1_updated.docx
